# Supplementary material for: Spatial and single-cell transcriptomics capture two distinct cell states in soybean defense response to Phakopsora pachyrhizi infection
Source: Front Plant Sci. 2025 Sep 11;16:1637176. doi: 10.3389/fpls.2025.1637176 (PMC12460401; doi:10.3389/fpls.2025.1637176)
Supplement: Supplementary file 3 [file Table2.xlsx]

## Sheet: Metadata
Table S2. List of genes used for analysis in the corresponding figure panels
Sheet	Description	Corresponding figure panel
ASR-induced genes	List of known ASR infection-induced soybean genes from literature	Figure S2D, S3B, S3E, S3F and S3G
Defense response genes	List of all genes in the GO term "defense response" from public database	Figure 3I

## Sheet: ASR-induced genes
Gene_id	source	product
Glyma.11G124500	Cabre et al 2021	Chitinase family protein
Glyma.15G062400	Cabre et al 2021	CAP (Cysteine-rich secretory proteins
Glyma.13G346700	Cabre et al 2021	Chitinase family protein
Glyma.15G062500	Cabre et al 2021	CAP (Cysteine-rich secretory proteins
Glyma.19G054700	Cabre et al 2021	Disease resistance protein (TIR-NBS-LRR class) family
Glyma.12G188900	Morales et al 2013	E3 ubiquitin-protein ligase PUB23-like [Glycine max]
Glyma.19G011700	Morales et al 2013	Peroxidase superfamily protein
Glyma.04G113400	Morales et al 2013	FAD-binding Berberine family protein
Glyma.11G062600	Morales et al 2013	Cytochrome P450 superfamily protein
Glyma.15G156100	Morales et al 2013	Cytochrome P450 superfamily protein
Glyma.08G341300	Morales et al 2013	kunitz trypsin inhibitor 1
Glyma.19G151100	Morales et al 2013	Disease resistance-responsive (dirigent-like protein) family protein
Glyma.05G147000	Morales et al 2013	caffeoyl-CoA 3-O-methyltransferase
Glyma.11G046400	Morales et al 2013	VQ motif protein
Glyma.09G040400	Morales et al 2013	disease-resistance response protein

## Sheet: Defense response genes
gene_id	description
Glyma.01G157500	MLO-like protein 8-like [Glycine max]
Glyma.01G065800	disease resistance protein
Glyma.01G155600	protein serine/threonine kinases
Glyma.01G132400	MACPF domain-containing protein At4g24290-like isoform X3 [Glycine max]
Glyma.01G033300	disease resistance protein (TIR-NBS-LRR class)
Glyma.01G202200	BON1-associated-like protein
Glyma.01G112200	Disease resistance protein (TIR-NBS-LRR class) family
Glyma.01G171000	disease resistance protein
Glyma.01G034000	Polyketide cyclase/dehydrase and lipid transport superfamily protein
Glyma.01G125400	Disease resistance protein (TIR-NBS-LRR class) family
Glyma.01G127700	disease resistance protein
Glyma.01G165200	MLO-like protein 4-like [Glycine max]
Glyma.01G149200	NA
Glyma.01G046900	Disease resistance protein (TIR-NBS-LRR class) family
Glyma.01G012000	disease resistance protein (TIR-NBS-LRR class)
Glyma.01G165400	thaumatin-like protein 1-like [Glycine max]
Glyma.01G112300	Disease resistance protein (TIR-NBS-LRR class) family
Glyma.01G043000	single-stranded DNA-binding protein WHY1
Glyma.01G222400	protein SGT1 homolog A-like isoform 1 [Glycine max]
Glyma.01G039000	disease resistance protein (TIR-NBS-LRR class)
Glyma.01G010500	disease resistance protein
Glyma.01G055100	NA
Glyma.01G072300	disease resistance protein (CC-NBS-LRR class) family protein
Glyma.01G183300	Disease resistance protein (TIR-NBS-LRR class) family
Glyma.01G160100	Chitinase family protein
Glyma.01G126800	NA
Glyma.01G030100	NA
Glyma.01G217600	thaumatin-like protein 3
Glyma.01G183400	disease resistance protein (TIR-NBS-LRR class)
Glyma.01G032400	disease resistance protein (TIR-NBS-LRR class)
Glyma.01G148400	NA
Glyma.01G033200	disease resistance protein (TIR-NBS-LRR class)
Glyma.01G013100	Disease resistance protein (TIR-NBS-LRR class) family
Glyma.01G165600	thaumatin-like protein 1-like [Glycine max]
Glyma.01G072400	disease resistance protein (CC-NBS-LRR class) family protein
Glyma.01G101000	receptor lectin kinase
Glyma.01G035400	disease resistance protein
Glyma.01G010700	disease resistance protein
Glyma.01G035800	disease resistance protein
Glyma.01G125300	Disease resistance protein (TIR-NBS-LRR class) family
Glyma.01G036100	disease resistance protein
Glyma.01G032900	disease resistance protein (TIR-NBS-LRR class)
Glyma.01G119700	NA
Glyma.01G165800	thaumatin-like protein 1-like [Glycine max]
Glyma.01G217700	Pathogenesis-related thaumatin superfamily protein
Glyma.02G042500	Chitinase family protein
Glyma.02G189400	MLO-like protein 8-like [Glycine max]
Glyma.02G042900	receptor lectin kinase
Glyma.02G034100	Disease resistance protein (TIR-NBS-LRR class) family
Glyma.02G026200	disease resistance protein
Glyma.02G077000	Disease resistance protein (TIR-NBS-LRR class) family
Glyma.02G063800	NA
Glyma.02G110500	NA
Glyma.02G284200	disease resistance protein (TIR-NBS-LRR class)
Glyma.02G283300	regulatory protein (NPR1)
Glyma.02G030700	disease resistance protein
Glyma.02G041800	disease resistance protein (TIR-NBS-LRR class)
Glyma.02G020400	single-stranded DNA-binding protein WHY1
Glyma.02G193400	NA
Glyma.02G007400	Chitinase family protein
Glyma.02G192400	MLP-like protein 43
Glyma.02G032300	Polyketide cyclase/dehydrase and lipid transport superfamily protein
Glyma.02G063900	MLO-like protein 12-like [Glycine max]
Glyma.02G249500	Pathogenesis-related thaumatin superfamily protein
Glyma.02G220900	thaumatin-like protein 1-like [Glycine max]
Glyma.02G255400	nematode resistance protein-like HSPRO2-like [Glycine max]
Glyma.02G138100	Acyl-[acyl-carrier-protein] desaturase n
Glyma.02G268900	disease resistance protein (TIR-NBS-LRR class)
Glyma.02G184300	Disease resistance protein (TIR-NBS-LRR class) family
Glyma.02G019900	single-stranded DNA-binding protein WHY1
Glyma.02G220300	Calcium-dependent lipid-binding (CaLB domain) family protein
Glyma.02G047400	thaumatin-like protein 1-like [Glycine max]
Glyma.02G284100	disease resistance protein (TIR-NBS-LRR class)
Glyma.02G076900	disease resistance protein (TIR-NBS-LRR class)
Glyma.02G033000	NA
Glyma.02G237400	disease resistance protein (CC-NBS-LRR class) family protein
Glyma.02G172200	receptor lectin kinase
Glyma.02G221900	lectin-receptor kinase
Glyma.02G222500	NA
Glyma.03G047900	disease resistance protein (TIR-NBS-LRR class)
Glyma.03G179200	MLO-like protein 3-like [Glycine max]
Glyma.03G135900	disease resistance protein [Glycine max]
Glyma.03G054100	Disease resistance protein (TIR-NBS-LRR class) family
Glyma.03G034400	NA
Glyma.03G037300	disease resistance protein
Glyma.03G254400	Calcium-dependent lipid-binding (CaLB domain) family protein
Glyma.03G087700	NA
Glyma.03G051100	protein serine/threonine kinases
Glyma.03G106400	protein kinase family protein
Glyma.03G048700	NA
Glyma.03G039200	disease resistance protein
Glyma.03G034500	disease resistance protein
Glyma.03G043900	disease resistance protein
Glyma.03G249700	Calcium-dependent lipid-binding (CaLB domain) family protein
Glyma.03G087600	Disease resistance protein (TIR-NBS-LRR class) family
Glyma.03G068600	receptor lectin kinase
Glyma.03G049100	NA
Glyma.03G043200	disease resistance protein
Glyma.03G039300	disease resistance protein
Glyma.03G035900	MACPF domain-containing protein At4g24290-like isoform X3 [Glycine max]
Glyma.03G094000	NA
Glyma.03G048900	NA
Glyma.03G016200	BON1-associated-like protein
Glyma.03G016000	BON1-associated protein 2-like [Glycine max]
Glyma.03G093600	MLO-like protein 1-like [Glycine max]
Glyma.03G045300	NA
Glyma.03G048500	disease resistance protein (TIR-NBS-LRR class)
Glyma.03G047700	NA
Glyma.03G048200	disease resistance protein (TIR-NBS-LRR class)
Glyma.03G046500	NA
Glyma.03G044000	disease resistance protein
Glyma.03G149600	resistance to phytophthora 1
Glyma.03G053500	Disease resistance protein (TIR-NBS-LRR class) family
Glyma.03G088100	Disease resistance protein (TIR-NBS-LRR class) family
Glyma.03G077400	Disease resistance protein (TIR-NBS-LRR class) family
Glyma.03G052800	Disease resistance protein (TIR-NBS-LRR class) family
Glyma.03G252100	single-stranded DNA-binding protein WHY3
Glyma.03G093800	NA
Glyma.03G034800	disease resistance protein
Glyma.03G037400	disease resistance protein
Glyma.03G077700	NA
Glyma.03G037000	disease resistance protein
Glyma.03G047400	NA
Glyma.03G247500	Chitinase / Hevein / PR-4 / Wheatwin2
Glyma.03G151900	basic 7S globulin-like [Glycine max]
Glyma.03G143700	Cytochrome P450 superfamily protein
Glyma.03G034900	disease resistance protein
Glyma.03G087500	Disease resistance protein (TIR-NBS-LRR class) family
Glyma.03G037100	disease resistance protein
Glyma.03G137200	disease resistance protein [Glycine max]
Glyma.03G053900	NA
Glyma.03G016400	BON1-associated-like protein
Glyma.03G047000	NA
Glyma.03G088000	Disease resistance protein (TIR-NBS-LRR class) family
Glyma.03G038800	disease resistance protein
Glyma.03G016100	BON1-associated-like protein
Glyma.03G147700	Disease resistance-responsive (dirigent-like protein) family protein
Glyma.03G075200	disease resistance protein
Glyma.03G015800	BON1-associated-like protein
Glyma.03G075300	Disease resistance protein (TIR-NBS-LRR class) family
Glyma.03G043600	disease resistance protein
Glyma.03G132700	glucan endo-1
Glyma.03G047500	NA
Glyma.03G043500	disease resistance protein
Glyma.03G045700	NA
Glyma.03G048600	Disease resistance protein (TIR-NBS-LRR class) family
Glyma.03G048300	NA
Glyma.03G016300	BON1-associated-like protein
Glyma.03G039500	disease resistance protein
Glyma.03G053100	Disease resistance protein (TIR-NBS-LRR class) family
Glyma.03G043000	disease resistance protein
Glyma.04G177700	senescence-associated carboxylesterase 101-like isoform X2 [Glycine max]
Glyma.04G143000	diacylglycerol kinase 7
Glyma.04G023700	thaumatin-like protein 1-like [Glycine max]
Glyma.04G034300	thaumatin-like protein 3
Glyma.04G224600	Calcium-dependent lipid-binding (CaLB domain) family protein
Glyma.04G010100	Defensin n
Glyma.04G002400	MLO-like protein 1-like [Glycine max]
Glyma.04G137800	disease resistance protein (TIR-NBS-LRR class)
Glyma.04G219600	NA
Glyma.04G205200	Defensin MtDef4.2
Glyma.04G015700	MLO protein homolog 1-like [Glycine max]
Glyma.04G176200	Pathogenesis-related thaumatin superfamily protein
Glyma.04G084800	unknown protein
Glyma.04G225800	Pathogenesis-related thaumatin superfamily protein
Glyma.04G015500	MLO-like protein 5-like [Glycine max]
Glyma.04G134800	NA
Glyma.04G134700	Protein kinase superfamily protein
Glyma.04G125300	NA
Glyma.04G109500	NA
Glyma.05G197000	MACPF domain-containing protein At4g24290-like isoform X5 [Glycine max]
Glyma.05G165800	Disease resistance protein (TIR-NBS-LRR class) family
Glyma.05G240200	MACPF domain protein
Glyma.05G204600	Pathogenesis-related thaumatin superfamily protein
Glyma.05G165600	ATP binding
Glyma.05G196900	MACPF domain-containing protein At4g24290-like isoform X5 [Glycine max]
Glyma.05G173300	Cellulase (glycosyl hydrolase family 5) protein
Glyma.05G245800	Pathogenesis-related thaumatin superfamily protein
Glyma.05G196100	diacylglycerol kinase 2
Glyma.05G082200	disease resistance family protein / LRR family protein
Glyma.05G022500	diacylglycerol kinase 2
Glyma.05G149200	MACPF domain protein
Glyma.05G082500	Disease resistance protein (TIR-NBS-LRR class) family
Glyma.05G169700	thaumatin-like protein-like [Glycine max]
Glyma.05G082400	disease resistance protein (TIR-NBS-LRR class)
Glyma.05G041300	Protein kinase superfamily protein
Glyma.05G198000	Defensin MtDef4.7
Glyma.05G204800	Pathogenesis-related thaumatin superfamily protein
Glyma.05G006900	disease resistance protein [Glycine max]
Glyma.05G196800	MACPF domain-containing protein At4g24290-like isoform X3 [Glycine max]
Glyma.05G082300	NA
Glyma.06G187400	senescence-associated carboxylesterase 101-like isoform X1 [Glycine max]
Glyma.06G268600	disease resistance protein (TIR-NBS-LRR class)
Glyma.06G318300	NA
Glyma.06G167200	Disease resistance protein (TIR-NBS-LRR class) family
Glyma.06G311000	disease resistance protein
Glyma.06G256000	Disease resistance protein (TIR-NBS-LRR class) family
Glyma.06G261500	disease resistance protein (TIR-NBS-LRR class)
Glyma.06G256300	putative disease resistance RPP13-like protein 1-like isoform X7 [Glycine max]
Glyma.06G263900	disease resistance protein (TIR-NBS-LRR class)
Glyma.06G268700	disease resistance protein (TIR-NBS-LRR class)
Glyma.06G259400	disease resistance protein (TIR-NBS-LRR class)
Glyma.06G260100	disease resistance protein (TIR-NBS-LRR class)
Glyma.06G259800	disease resistance protein (TIR-NBS-LRR class)
Glyma.06G187300	senescence-associated carboxylesterase 101-like isoform X2 [Glycine max]
Glyma.06G267400	disease resistance protein (TIR-NBS-LRR class)
Glyma.06G286800	MLO-like protein 12-like [Glycine max]
Glyma.06G086300	unknown protein
Glyma.06G010100	NA
Glyma.06G285500	disease resistance protein (TIR-NBS-LRR class)
Glyma.06G264300	disease resistance protein (TIR-NBS-LRR class)
Glyma.06G260500	NA
Glyma.06G160300	Defensin MtDef4.6
Glyma.06G145800	protein CPR-5-like isoform X1 [Glycine max]
Glyma.06G187200	enhanced disease susceptibility protein
Glyma.06G267300	disease resistance protein (TIR-NBS-LRR class)
Glyma.06G311200	disease resistance protein
Glyma.06G299200	diacylglycerol kinase 5
Glyma.06G239000	NA
Glyma.06G223900	diacylglycerol kinase 7
Glyma.06G254300	putative disease resistance protein [Glycine max]
Glyma.06G265000	disease resistance protein (TIR-NBS-LRR class)
Glyma.06G249800	pathogenesis-related protein bet V I family protein
Glyma.06G263500	disease resistance protein (TIR-NBS-LRR class)
Glyma.06G160400	Defensin MtDef4.7
Glyma.06G205100	Disease resistance protein (TIR-NBS-LRR class) family
Glyma.06G268100	disease resistance protein (TIR-NBS-LRR class)
Glyma.06G265400	disease resistance protein (TIR-NBS-LRR class)
Glyma.06G267600	NA
Glyma.06G259100	Disease resistance protein (TIR-NBS-LRR class) family
Glyma.06G146200	Disease resistance protein (TIR-NBS-LRR class) family
Glyma.06G015700	MLO protein homolog 1-like [Glycine max]
Glyma.06G311100	disease resistance protein
Glyma.06G002000	MLO-like protein 1-like [Glycine max]
Glyma.06G139000	Pathogenesis-related thaumatin superfamily protein
Glyma.06G310000	Disease resistance protein (TIR-NBS-LRR class) family
Glyma.06G254900	diacylglycerol kinase 5
Glyma.06G023900	thaumatin-like protein 1-like [Glycine max]
Glyma.06G189100	Pathogenesis-related thaumatin superfamily protein
Glyma.06G261400	disease resistance protein (TIR-NBS-LRR class)
Glyma.06G264200	Disease resistance protein (TIR-NBS-LRR class) family
Glyma.06G318600	NA
Glyma.06G246800	MLO-like protein 11-like [Glycine max]
Glyma.06G015500	MLO-like protein 5-like [Glycine max]
Glyma.06G316300	NA
Glyma.06G140100	Calcium-dependent lipid-binding (CaLB domain) family protein
Glyma.07G037000	Disease resistance protein (TIR-NBS-LRR class) family
Glyma.07G165400	NA
Glyma.07G135400	protein serine/threonine kinases
Glyma.07G219700	MLP-like protein 31
Glyma.07G184000	protein serine/threonine kinases
Glyma.07G062900	disease resistance protein [Glycine max]
Glyma.07G064100	NA
Glyma.07G123000	disease resistance protein (TIR-NBS-LRR class)
Glyma.07G243600	disease-resistance response protein
Glyma.07G135100	Pathogenesis-related thaumatin superfamily protein
Glyma.07G177900	NA
Glyma.07G135600	receptor lectin kinase
Glyma.07G076100	BON1-associated-like protein
Glyma.07G076400	BON1-associated-like protein
Glyma.07G243900	disease-resistance response protein
Glyma.07G243500	disease-resistance response protein
Glyma.07G117700	protein kinase family protein
Glyma.07G183900	receptor lectin kinase
Glyma.07G067900	disease resistance protein (TIR-NBS-LRR class)
Glyma.07G076300	BON1-associated-like protein
Glyma.07G207200	Acyl-[acyl-carrier-protein] desaturase n
Glyma.07G248600	Calcium-dependent lipid-binding (CaLB domain) family protein
Glyma.07G007800	Disease resistance protein (TIR-NBS-LRR class) family
Glyma.07G076200	BON1-associated protein 1-like [Glycine max]
Glyma.07G154100	protein serine/threonine kinases
Glyma.07G199800	MACPF domain-containing protein At4g24290-like isoform X3 [Glycine max]
Glyma.07G041400	jasmonate-zim-domain protein 6
Glyma.07G076600	BON1-associated-like protein
Glyma.08G268000	low-molecular-weight cysteine-rich 69
Glyma.08G297200	single-stranded DNA-binding protein WHY1
Glyma.08G303700	disease resistance protein (TIR-NBS-LRR class)
Glyma.08G230500	MLP-like protein 43
Glyma.08G305400	disease resistance protein
Glyma.08G325400	protein TORNADO 1-like [Glycine max]
Glyma.08G066000	lectin receptor kinase a4.3
Glyma.08G190600	NA
Glyma.08G323200	disease resistance protein
Glyma.08G005300	Defensin MtDef4.7
Glyma.08G165000	Defensin MtDef4.5
Glyma.08G123300	ATP binding
Glyma.08G293600	disease resistance protein (TIR-NBS-LRR class)
Glyma.08G105800	MACPF domain protein
Glyma.08G123500	ATP binding / kinase/ protein kinase/ protein serine/threonine kinase/ protein-tyrosine kinase n
Glyma.08G047300	MACPF domain protein
Glyma.08G343400	NA
Glyma.08G075200	receptor lectin kinase
Glyma.08G065900	receptor lectin kinase
Glyma.08G130600	Cellulase (glycosyl hydrolase family 5) protein
Glyma.08G247900	NA
Glyma.08G004400	MACPF domain-containing protein At4g24290-like isoform X3 [Glycine max]
Glyma.08G259200	Chitinase family protein
Glyma.08G053600	Pathogenesis-related thaumatin superfamily protein
Glyma.08G317400	disease resistance protein [Glycine max]
Glyma.08G257700	Protein kinase superfamily protein
Glyma.08G319300	disease resistance protein
Glyma.08G228600	Unknown protein
Glyma.08G128000	thaumatin-like protein-like [Glycine max]
Glyma.08G318000	disease resistance protein [Glycine max]
Glyma.08G230100	MLP-like protein 43
Glyma.08G301200	Disease resistance protein (TIR-NBS-LRR class) family
Glyma.08G066100	protein serine/threonine kinases
Glyma.08G328800	ATP binding
Glyma.08G275400	protein serine/threonine kinases
Glyma.08G192900	disease resistance protein (TIR-NBS-LRR class)
Glyma.08G065500	protein serine/threonine kinases
Glyma.08G188600	MLO-like protein 4-like [Glycine max]
Glyma.08G172700	Pathogenesis-related thaumatin superfamily protein
Glyma.08G301800	NA
Glyma.08G303600	NA
Glyma.08G317700	disease resistance protein [Glycine max]
Glyma.08G230400	MLP-like protein 43
Glyma.08G259000	disease resistance protein
Glyma.09G020700	disease resistance protein
Glyma.09G041300	NA
Glyma.09G196800	MLO-like protein 8-like [Glycine max]
Glyma.09G210600	disease resistance protein
Glyma.09G210400	disease resistance protein
Glyma.09G075500	Disease resistance protein (TIR-NBS-LRR class) family
Glyma.09G090500	NA
Glyma.09G040600	disease-resistance response protein
Glyma.09G056400	Disease resistance protein (TIR-NBS-LRR class) family
Glyma.09G040400	disease-resistance response protein
Glyma.09G020500	disease resistance protein
Glyma.09G045700	Calcium-dependent lipid-binding (CaLB domain) family protein
Glyma.09G128800	protein SGT1 homolog isoform X2 [Glycine max]
Glyma.09G229300	hypothetical protein
Glyma.09G254900	NA
Glyma.09G040500	disease-resistance response protein
Glyma.09G058200	Defensin fusion
Glyma.09G212300	LRR and NB-ARC domain disease resistance protein
Glyma.09G258200	Disease resistance protein (CC-NBS-LRR class) family
Glyma.09G118300	MLP-like protein 43
Glyma.09G057000	Disease resistance protein (TIR-NBS-LRR class) family
Glyma.09G161400	Disease resistance protein (TIR-NBS-LRR class) family
Glyma.09G110700	lectin receptor kinase a4.1
Glyma.09G040800	disease-resistance response protein
Glyma.09G062100	NA
Glyma.09G102400	MLP-like protein 34
Glyma.09G134500	Calcium-dependent lipid-binding (CaLB domain) family protein
Glyma.09G064700	regulatory protein (NPR1)
Glyma.09G110500	lectin receptor kinase a4.1
Glyma.09G275800	NA
Glyma.09G020800	regulatory protein (NPR1)
Glyma.09G202800	NA
Glyma.09G038500	chitinase-like protein 2
Glyma.09G040900	NA
Glyma.09G261000	NA
Glyma.09G164800	NA
Glyma.09G003600	thaumatin-like protein-like [Glycine max]
Glyma.10G060900	NA
Glyma.10G060300	thaumatin-like protein 1a-like [Glycine max]
Glyma.10G162700	NA
Glyma.10G184400	disease resistance protein (TIR-NBS-LRR class)
Glyma.10G227000	protein serine/threonine kinases
Glyma.10G062100	thaumatin-like protein 1-like [Glycine max]
Glyma.10G165300	Calcium-dependent lipid-binding (CaLB domain) family protein
Glyma.10G061000	thaumatin-like protein 1a-like [Glycine max]
Glyma.10G061100	NA
Glyma.10G230000	protein SGT1 homolog isoform X2 [Glycine max]
Glyma.10G212300	MLO-like protein 12-like [Glycine max]
Glyma.10G100300	NA
Glyma.10G196700	NA
Glyma.10G184300	disease resistance protein (TIR-NBS-LRR class)
Glyma.10G130100	Calcium-dependent lipid-binding (CaLB domain) family protein
Glyma.10G084400	MLP-like protein 43
Glyma.10G138400	NA
Glyma.10G061700	thaumatin-like protein 1a-like [Glycine max]
Glyma.10G162600	Chitinase / Hevein / PR-4 / Wheatwin2
Glyma.10G061800	thaumatin-like protein 1a-like [Glycine max]
Glyma.10G060800	thaumatin-like protein 1a-like [Glycine max]
Glyma.11G078000	MLO-like protein 4-like [Glycine max]
Glyma.11G153000	disease resistance protein (TIR-NBS-LRR class)
Glyma.11G160500	NA
Glyma.11G106100	Pathogenesis-related thaumatin superfamily protein
Glyma.11G179700	Cellulase (glycosyl hydrolase family 5) protein
Glyma.11G252700	MACPF domain protein
Glyma.11G213100	protein serine/threonine kinases
Glyma.11G243600	alpha-galactosidase 2
Glyma.11G040600	BON1-associated-like protein
Glyma.11G220900	receptor lectin kinase
Glyma.11G157400	protein kinase [Glycine max]
Glyma.11G087500	MLO-like protein 8-like [Glycine max]
Glyma.11G072100	disease resistance protein
Glyma.11G124500	Chitinase family protein
Glyma.11G077800	thaumatin-like protein 1-like [Glycine max]
Glyma.11G025600	Pathogenesis-related thaumatin superfamily protein
Glyma.11G070500	isoflavone reductase-like [Glycine max]
Glyma.11G124600	NA
Glyma.11G058900	disease resistance protein (TIR-NBS-LRR class)
Glyma.11G228100	nematode resistance protein-like HSPRO2-like [Glycine max]
Glyma.11G227500	Calcium-dependent lipid-binding (CaLB domain) family protein
Glyma.11G106200	Pathogenesis-related thaumatin superfamily protein
Glyma.11G035000	NA
Glyma.11G089100	protein serine/threonine kinases
Glyma.11G140800	Pathogenesis-related thaumatin superfamily protein
Glyma.11G212800	disease resistance protein [Glycine max]
Glyma.11G220700	thaumatin-like protein-like [Glycine max]
Glyma.11G077700	thaumatin-like protein 1-like [Glycine max]
Glyma.11G151900	NA
Glyma.11G124700	transmembrane protein
Glyma.11G021000	protein SGT1 homolog A-like isoform 1 [Glycine max]
Glyma.11G059000	NA
Glyma.12G239200	Disease resistance protein (TIR-NBS-LRR class) family
Glyma.12G119300	MLO-like protein 12-like [Glycine max]
Glyma.12G240100	disease resistance protein (TIR-NBS-LRR class)
Glyma.12G137800	NA
Glyma.12G223100	MLO-like protein 11-like [Glycine max]
Glyma.12G031200	thaumatin-like protein 1-like [Glycine max]
Glyma.12G166500	MACPF domain-containing protein At4g24290-like isoform X4 [Glycine max]
Glyma.12G171100	MLO-like protein 6-like [Glycine max]
Glyma.12G133000	NA
Glyma.12G064300	Pathogenesis-related thaumatin superfamily protein
Glyma.12G239800	Disease resistance protein (TIR-NBS-LRR class) family
Glyma.12G070600	MLO-like protein 6-like [Glycine max]
Glyma.12G138400	NA
Glyma.12G132000	disease resistance protein (TIR-NBS-LRR class)
Glyma.12G146700	diacylglycerol kinase 5
Glyma.12G171300	MLO-like protein 6-like [Glycine max]
Glyma.12G017100	S-norcoclaurine synthase-like protein
Glyma.12G031000	Pathogenesis-related thaumatin superfamily protein
Glyma.12G169300	NA
Glyma.12G200100	diacylglycerol kinase 5
Glyma.12G135600	disease resistance protein (TIR-NBS-LRR class)
Glyma.12G027100	disease resistance protein (TIR-NBS-LRR class)
Glyma.12G049200	Chitinase family protein
Glyma.12G159500	defensin-like protein 183-like [Glycine max]
Glyma.12G049100	Chitinase family protein
Glyma.12G136700	Disease resistance protein (CC-NBS-LRR class) family
Glyma.12G137900	NA
Glyma.12G212500	disease resistance protein (TIR-NBS-LRR class)
Glyma.12G132200	disease resistance protein (TIR-NBS-LRR class)
Glyma.12G236500	LRR and NB-ARC domain disease resistance protein
Glyma.12G218500	Disease resistance protein (CC-NBS-LRR class) family
Glyma.12G011700	disease resistance protein
Glyma.12G106500	NA
Glyma.12G238900	thaumatin-like protein-like [Glycine max]
Glyma.12G132300	NA
Glyma.12G138500	NA
Glyma.12G124700	disease resistance protein
Glyma.12G114100	receptor lectin kinase
Glyma.12G150600	NA
Glyma.12G239700	disease resistance protein (TIR-NBS-LRR class)
Glyma.12G132400	disease resistance protein (TIR-NBS-LRR class)
Glyma.12G163000	NA
Glyma.12G007400	hypothetical protein
Glyma.12G049300	transmembrane protein
Glyma.13G195100	disease resistance protein (TIR-NBS-LRR class)
Glyma.13G193100	putative disease resistance protein [Glycine max]
Glyma.13G194800	Disease resistance protein (TIR-NBS-LRR class) family
Glyma.13G076200	disease resistance protein (TIR-NBS-LRR class)
Glyma.13G184800	disease resistance protein [Glycine max]
Glyma.13G190400	putative disease resistance protein [Glycine max]
Glyma.13G069000	senescence-associated protein
Glyma.13G193300	putative disease resistance protein [Glycine max]
Glyma.13G190300	putative disease resistance protein [Glycine max]
Glyma.13G193000	NA
Glyma.13G176600	MACPF domain-containing protein At4g24290-like isoform X3 [Glycine max]
Glyma.13G093100	diacylglycerol kinase 7
Glyma.13G278000	Defensin related
Glyma.13G194900	Disease resistance protein (TIR-NBS-LRR class) family
Glyma.13G234400	MLO-like protein 6-like [Glycine max]
Glyma.13G069800	senescence-associated protein
Glyma.13G030200	MLP-like protein 43
Glyma.13G238700	receptor lectin kinase
Glyma.13G223900	MACPF domain protein
Glyma.13G255500	protein serine/threonine kinases
Glyma.13G190800	disease resistance protein [Glycine max]
Glyma.13G278400	MLO-like protein 11-like [Glycine max]
Glyma.13G194600	Disease resistance protein (TIR-NBS-LRR class)
Glyma.13G188300	putative disease resistance protein [Glycine max]
Glyma.13G192100	putative disease resistance protein [Glycine max]
Glyma.13G327800	MLO-like protein 6-like [Glycine max]
Glyma.13G072200	LRR and NB-ARC domain disease resistance protein
Glyma.13G296300	receptor lectin kinase
Glyma.13G250400	terpene synthase 14
Glyma.13G194100	putative disease resistance protein [Glycine max]
Glyma.13G195600	putative disease resistance protein [Glycine max]
Glyma.13G028100	disease resistance protein (TIR-NBS-LRR class)
Glyma.13G123900	NA
Glyma.13G069600	senescence-associated protein
Glyma.13G194700	disease resistance protein (TIR-NBS-LRR class)
Glyma.13G184900	disease resistance protein [Glycine max]
Glyma.13G194500	putative disease resistance protein [Glycine max]
Glyma.13G222400	eukaryotic translation initiation factor 4E
Glyma.13G071900	disease resistance protein (TIR-NBS-LRR class)
Glyma.13G195200	protein kinase [Glycine max]
Glyma.13G078200	NA
Glyma.13G187900	putative disease resistance protein [Glycine max]
Glyma.13G346700	Chitinase family protein
Glyma.13G302200	NA
Glyma.13G190000	disease resistance protein [Glycine max]
Glyma.13G082700	Pathogenesis-related thaumatin superfamily protein
Glyma.14G204500	ATP binding
Glyma.14G205000	ATP binding
Glyma.14G048600	Disease resistance protein (TIR-NBS-LRR class) family
Glyma.14G199400	disease resistance protein
Glyma.14G100800	NA
Glyma.14G079500	Disease resistance protein (TIR-NBS-LRR class) family
Glyma.14G204600	ATP binding
Glyma.14G189100	lectin-receptor kinase
Glyma.14G205300	ATP binding
Glyma.14G008700	Disease resistance protein (TIR-NBS-LRR class) family
Glyma.14G077300	NA
Glyma.14G204700	Disease resistance protein (TIR-NBS-LRR class) family
Glyma.14G077400	thaumatin-like protein 3
Glyma.14G206500	Disease resistance protein (CC-NBS-LRR class) family
Glyma.14G031300	regulatory protein (NPR1)
Glyma.14G187500	Calcium-dependent lipid-binding (CaLB domain) family protein
Glyma.14G100300	NA
Glyma.14G100600	protein serine/threonine kinases
Glyma.14G151100	disease resistance protein (TIR-NBS-LRR class)
Glyma.14G186600	ATP binding
Glyma.14G219600	thaumatin-like protein 1-like [Glycine max]
Glyma.14G206900	disease resistance protein (TIR-NBS-LRR class)
Glyma.14G188400	thaumatin-like protein 1-like [Glycine max]
Glyma.14G079600	Disease resistance protein (TIR-NBS-LRR class)
Glyma.14G163700	Pathogenesis-related thaumatin superfamily protein
Glyma.14G100700	receptor lectin kinase
Glyma.14G061200	nematode resistance protein-like HSPRO2-like [Glycine max]
Glyma.14G168300	NA
Glyma.15G160900	Disease resistance protein (TIR-NBS-LRR class) family
Glyma.15G274100	NA
Glyma.15G231100	NA
Glyma.15G274200	MLP-like protein 43
Glyma.15G233400	putative disease resistance protein [Glycine max]
Glyma.15G232600	Disease resistance protein (TIR-NBS-LRR class) family
Glyma.15G274300	MLP-like protein 28
Glyma.15G088100	MACPF domain protein
Glyma.15G230700	putative disease resistance protein [Glycine max]
Glyma.15G186800	disease resistance protein
Glyma.15G232400	Disease resistance protein (TIR-NBS-LRR class) family
Glyma.15G125600	NA
Glyma.15G145900	disease-resistance response protein
Glyma.15G168500	disease resistance protein (TIR-NBS-LRR class)
Glyma.15G232900	NA
Glyma.15G231300	NA
Glyma.15G146500	disease-resistance response protein
Glyma.15G225200	disease resistance protein (TIR-NBS-LRR class)
Glyma.15G233100	Disease resistance protein (TIR-NBS-LRR class) family
Glyma.15G024800	disease resistance protein (TIR-NBS-LRR class)
Glyma.15G146000	disease-resistance response protein
Glyma.15G146600	disease-resistance response protein
Glyma.15G127200	regulatory protein (NPR1)
Glyma.15G275200	NA
Glyma.15G217100	MLP-like protein 43
Glyma.15G146100	disease-resistance response protein
Glyma.15G233000	NA
Glyma.15G145700	disease-resistance response protein
Glyma.15G146400	disease-resistance response protein
Glyma.15G232700	disease resistance protein (TIR-NBS-LRR class)
Glyma.15G254700	Pathogenesis-related thaumatin superfamily protein
Glyma.15G152200	Disease resistance protein (TIR-NBS-LRR class) family
Glyma.15G164400	Defensin fusion
Glyma.15G162700	NA
Glyma.15G226100	putative disease resistance protein [Glycine max]
Glyma.15G164300	Defensin fusion
Glyma.15G233600	E3 ubiquitin-protein ligase KEG-like isoform X1 [Glycine max]
Glyma.15G145600	disease-resistance response protein
Glyma.15G071500	NA
Glyma.15G232800	putative disease resistance protein [Glycine max]
Glyma.15G152900	Calcium-dependent lipid-binding (CaLB domain) family protein
Glyma.15G126900	disease resistance protein
Glyma.15G230400	NA
Glyma.15G231500	putative disease resistance protein [Glycine max]
Glyma.15G218900	MLP-like protein 43
Glyma.15G233200	NA
Glyma.15G219500	MLO-like protein 8-like [Glycine max]
Glyma.15G143600	chitinase-like protein 2
Glyma.15G074600	receptor lectin kinase
Glyma.15G145800	disease-resistance response protein
Glyma.15G230800	putative disease resistance protein [Glycine max]
Glyma.15G124500	MLO-like protein 13-like [Glycine max]
Glyma.15G230900	putative disease resistance protein [Glycine max]
Glyma.15G127100	disease resistance protein
Glyma.15G078700	NA
Glyma.15G152400	Disease resistance protein (TIR-NBS-LRR class) family
Glyma.16G085900	Disease resistance protein (TIR-NBS-LRR class) family
Glyma.16G006400	Disease resistance protein (TIR-NBS-LRR class) family
Glyma.16G214000	disease resistance protein (TIR-NBS-LRR class)
Glyma.16G137300	disease resistance protein (TIR-NBS-LRR class)
Glyma.16G002800	MACPF domain-containing protein At4g24290-like isoform X3 [Glycine max]
Glyma.16G118600	disease resistance protein (TIR-NBS-LRR class)
Glyma.16G159800	NA
Glyma.16G211400	Disease resistance protein (TIR-NBS-LRR class) family
Glyma.16G033900	disease resistance protein (TIR-NBS-LRR class)
Glyma.16G135500	disease resistance protein (TIR-NBS-LRR class)
Glyma.16G085200	Disease resistance protein (TIR-NBS-LRR class) family
Glyma.16G210800	Disease resistance protein (TIR-NBS-LRR class) family
Glyma.16G136000	disease resistance protein (TIR-NBS-LRR class)
Glyma.16G031700	disease resistance protein [Glycine max]
Glyma.16G086700	Disease resistance protein (TIR-NBS-LRR class) family
Glyma.16G045500	Calcium-dependent lipid-binding (CaLB domain) family protein
Glyma.16G210600	Disease resistance protein (TIR-NBS-LRR class) family
Glyma.16G159200	Disease resistance protein (TIR-NBS-LRR class) family
Glyma.16G211000	NA
Glyma.16G213700	Disease resistance protein (TIR-NBS-LRR class) family
Glyma.16G214900	Disease resistance protein (TIR-NBS-LRR class) family
Glyma.16G214100	disease resistance protein (TIR-NBS-LRR class)
Glyma.16G136600	Disease resistance protein (TIR-NBS-LRR class) family
Glyma.16G085400	Disease resistance protein (TIR-NBS-LRR class) family
Glyma.16G127100	Pathogenesis-related thaumatin superfamily protein
Glyma.16G127900	Disease resistance protein (TIR-NBS-LRR class) family
Glyma.16G080100	MLO-like protein 1-like [Glycine max]
Glyma.16G085700	Disease resistance protein (TIR-NBS-LRR class) family
Glyma.16G180300	Calcium-dependent lipid-binding (CaLB domain) family protein
Glyma.16G087100	Disease resistance protein (TIR-NBS-LRR class) family
Glyma.16G215100	disease resistance protein (TIR-NBS-LRR class)
Glyma.16G147400	Disease resistance protein (TIR-NBS-LRR class) family
Glyma.16G198900	Disease resistance protein (TIR-NBS-LRR class) family
Glyma.16G176200	protein SGT1 homolog isoform X2 [Glycine max]
Glyma.16G137600	disease resistance protein (TIR-NBS-LRR class)
Glyma.16G213800	Disease resistance protein (TIR-NBS-LRR class) family
Glyma.16G214200	nucleoside-triphosphatases
Glyma.16G136200	disease resistance protein (TIR-NBS-LRR class)
Glyma.16G135200	disease resistance protein (TIR-NBS-LRR class)
Glyma.16G159300	Disease resistance protein (TIR-NBS-LRR class) family
Glyma.16G159600	Disease resistance protein (TIR-NBS-LRR class) family
Glyma.16G079400	LRR and NB-ARC domain disease resistance protein
Glyma.16G214600	NA
Glyma.16G145600	MLO-like protein 12-like [Glycine max]
Glyma.16G215300	disease resistance protein (TIR-NBS-LRR class)
Glyma.16G100400	Defensin MtDef4.2
Glyma.16G159100	Disease resistance protein (TIR-NBS-LRR class) family
Glyma.16G212300	nucleoside-triphosphatases
Glyma.16G213900	Disease resistance protein (TIR-NBS-LRR class) family
Glyma.16G086500	Disease resistance protein (TIR-NBS-LRR class) family
Glyma.16G126900	thaumatin-like protein 1-like [Glycine max]
Glyma.16G137000	Disease resistance protein (TIR-NBS-LRR class) family
Glyma.16G159500	Disease resistance protein (TIR-NBS-LRR class) family
Glyma.16G214300	nucleoside-triphosphatases
Glyma.16G136900	Disease resistance protein (TIR-NBS-LRR class) family
Glyma.16G135900	disease resistance protein (TIR-NBS-LRR class)
Glyma.16G145500	MLO-like protein 12-like [Glycine max]
Glyma.16G159700	disease resistance protein (TIR-NBS-LRR class)
Glyma.16G215400	Disease resistance protein (TIR-NBS-LRR class) family
Glyma.16G119200	Chitinase family protein
Glyma.16G128000	NA
Glyma.16G079800	MLP-like protein 43
Glyma.16G215000	disease resistance protein (TIR-NBS-LRR class)
Glyma.16G147000	NA
Glyma.16G111900	MLO-like protein 8-like [Glycine max]
Glyma.16G137200	disease resistance protein (TIR-NBS-LRR class)
Glyma.17G180100	Disease resistance protein (TIR-NBS-LRR class) family
Glyma.17G150600	ATP-binding/protein serine/threonine kinase [Glycine max]
Glyma.17G179400	disease resistance protein (TIR-NBS-LRR class)
Glyma.17G258500	thaumatin-like protein 1-like [Glycine max]
Glyma.17G248300	thaumatin-like protein 3
Glyma.17G067400	diacylglycerol kinase 7
Glyma.17G245600	Disease resistance protein (TIR-NBS-LRR class) family
Glyma.17G179200	disease resistance protein (TIR-NBS-LRR class)
Glyma.17G077100	diacylglycerol kinase 2
Glyma.17G030400	disease-resistance response protein
Glyma.17G258600	THAUMATIN-LIKE PROTEIN 1
Glyma.17G197000	NA
Glyma.17G224300	protein serine/threonine kinases
Glyma.17G224600	receptor kinase 2
Glyma.17G030300	disease-resistance response protein
Glyma.17G085000	Protein kinase superfamily protein
Glyma.17G179500	Disease resistance protein (TIR-NBS-LRR class) family
Glyma.17G180300	Disease resistance protein (CC-NBS-LRR class) family
Glyma.17G180000	disease resistance protein (TIR-NBS-LRR class)
Glyma.17G030000	disease-resistance response protein
Glyma.17G030100	disease-resistance response protein
Glyma.17G030200	disease-resistance response protein
Glyma.17G218500	protein serine/threonine kinases
Glyma.17G245500	disease resistance protein (TIR-NBS-LRR class)
Glyma.18G190900	disease resistance protein
Glyma.18G083700	NA
Glyma.18G082400	disease resistance protein
Glyma.18G087800	disease resistance protein [Glycine max]
Glyma.18G185500	receptor lectin kinase
Glyma.18G078000	disease resistance protein
Glyma.18G099200	disease resistance protein RPM1-like [Glycine max]
Glyma.18G086900	disease resistance protein [Glycine max]
Glyma.18G231000	NA
Glyma.18G287100	disease resistance protein
Glyma.18G269500	disease resistance protein
Glyma.18G084400	disease resistance protein [Glycine max]
Glyma.18G226800	NA
Glyma.18G185100	NA
Glyma.18G030000	Calcium-dependent lipid-binding (CaLB domain) family protein
Glyma.18G084300	NA
Glyma.18G283400	Chitinase family protein
Glyma.18G084000	disease resistance protein [Glycine max]
Glyma.18G036700	NA
Glyma.18G093900	disease resistance protein
Glyma.18G185400	protein serine/threonine kinases
Glyma.18G093800	disease resistance protein
Glyma.18G280300	NB-ARC domain disease resistance protein
Glyma.18G105100	disease resistance protein
Glyma.18G225300	BON1-associated protein 2-like [Glycine max]
Glyma.18G281600	NB-ARC domain disease resistance protein
Glyma.18G088300	disease resistance protein [Glycine max]
Glyma.18G082200	disease resistance protein [Glycine max]
Glyma.18G117800	disease resistance protein (TIR-NBS-LRR class)
Glyma.18G086500	NA
Glyma.18G124800	single-stranded DNA-binding protein WHY1
Glyma.18G205000	protein serine/threonine kinases
Glyma.18G086300	disease resistance protein RPM1-like [Glycine max]
Glyma.18G093600	disease resistance protein
Glyma.18G093500	disease resistance protein
Glyma.18G027700	Defensin related
Glyma.18G226900	NA
Glyma.18G116600	NA
Glyma.18G094200	disease resistance protein
Glyma.18G083200	disease resistance protein [Glycine max]
Glyma.18G216900	acetyltransferase NSI-like isoform X3 [Glycine max]
Glyma.18G087300	NA
Glyma.18G281700	NB-ARC domain disease resistance protein
Glyma.18G081800	protein TORNADO 1-like [Glycine max]
Glyma.18G231200	disease resistance protein RPM1-like [Glycine max]
Glyma.18G086200	disease resistance protein [Glycine max]
Glyma.18G087000	disease resistance protein
Glyma.18G087700	disease resistance protein [Glycine max]
Glyma.18G150300	protein serine/threonine kinases
Glyma.18G082800	disease resistance protein [Glycine max]
Glyma.18G093300	NA
Glyma.18G091800	NA
Glyma.18G083600	NA
Glyma.18G087400	disease resistance protein [Glycine max]
Glyma.18G082300	disease resistance protein [Glycine max]
Glyma.18G281500	Disease resistance protein (CC-NBS-LRR class) family
Glyma.18G105200	NA
Glyma.18G088900	NA
Glyma.18G086600	disease resistance protein [Glycine max]
Glyma.18G029300	nematode resistance protein-like HSPRO2-like [Glycine max]
Glyma.18G082100	disease resistance protein [Glycine max]
Glyma.18G086400	NA
Glyma.18G083900	disease resistance protein [Glycine max]
Glyma.18G004200	MACPF domain protein
Glyma.18G108900	NA
Glyma.18G088000	disease resistance protein [Glycine max]
Glyma.18G214700	MACPF domain-containing protein At4g24290-like isoform X3 [Glycine max]
Glyma.18G226500	disease resistance protein [Glycine max]
Glyma.18G088400	NA
Glyma.18G234500	NA
Glyma.18G283200	NA
Glyma.18G226300	disease resistance protein At4g27190-like [Glycine max]
Glyma.18G083800	NA
Glyma.18G093400	disease resistance protein
Glyma.18G111400	LRR and NB-ARC domain disease resistance protein
Glyma.18G088700	disease resistance protein [Glycine max]
Glyma.18G287000	disease resistance protein
Glyma.19G249500	single-stranded DNA-binding protein WHY3
Glyma.19G134200	disease resistance protein [Glycine max]
Glyma.19G179900	MLO-like protein 3-like [Glycine max]
Glyma.19G055000	Disease resistance protein (TIR-NBS-LRR class) family
Glyma.19G135400	NBS-LRR disease resistance protein [Glycine max]
Glyma.19G131900	LRR and NB-ARC domain disease resistance protein
Glyma.19G137900	NA
Glyma.19G135800	disease resistance protein (TIR-NBS-LRR class)
Glyma.19G139600	disease resistance protein (TIR-NBS-LRR class)
Glyma.19G054700	Disease resistance protein (TIR-NBS-LRR class) family
Glyma.19G137000	NA
Glyma.19G042600	NA
Glyma.19G054900	Disease resistance protein (TIR-NBS-LRR class) family
Glyma.19G139700	Disease resistance protein (TIR-NBS-LRR class)
Glyma.19G139500	NA
Glyma.19G136900	disease resistance protein (TIR-NBS-LRR class)
Glyma.19G109300	NA
Glyma.19G137200	disease resistance protein (TIR-NBS-LRR class)
Glyma.19G221800	Chitinase family protein
Glyma.19G013300	senescence-associated protein
Glyma.19G135600	disease resistance protein (TIR-NBS-LRR class)
Glyma.19G074700	NA
Glyma.19G245500	Chitinase / Hevein / PR-4 / Wheatwin2
Glyma.19G022700	Disease resistance protein (TIR-NBS-LRR class) family
Glyma.19G247300	Calcium-dependent lipid-binding (CaLB domain) family protein
Glyma.19G013200	senescence-associated protein
Glyma.19G085600	disease resistance protein [Glycine max]
Glyma.19G152600	resistance to phytophthora 1
Glyma.19G054800	NA
Glyma.19G252000	Calcium-dependent lipid-binding (CaLB domain) family protein
Glyma.19G134300	disease resistance protein (TIR-NBS-LRR class)
Glyma.19G139400	Disease resistance protein (TIR-NBS-LRR class)
Glyma.19G013100	NA
Glyma.19G135700	disease resistance protein [Glycine max]
Glyma.19G135500	disease resistance protein (TIR-NBS-LRR class)
Glyma.19G245600	Pathogenesis response protein PR n
Glyma.19G018400	thaumatin-like protein-like [Glycine max]
Glyma.19G245400	Chitinase / Hevein / PR-4 / Wheatwin2
Glyma.19G134100	disease resistance protein (TIR-NBS-LRR class)
Glyma.20G017900	Polyketide cyclase/dehydrase and lipid transport superfamily protein
Glyma.20G048800	disease resistance protein (TIR-NBS-LRR class)
Glyma.20G020200	disease resistance protein (TIR-NBS-LRR class)
Glyma.20G225300	NA
Glyma.20G045600	LRR and NB-ARC domain disease resistance protein
Glyma.20G052700	NA
Glyma.20G206100	disease resistance protein (TIR-NBS-LRR class)
Glyma.20G195400	disease resistance protein [Glycine max]
Glyma.20G061300	disease resistance protein (TIR-NBS-LRR class)
Glyma.20G042700	disease resistance protein
Glyma.20G199700	Calcium-dependent lipid-binding (CaLB domain) family protein
Glyma.20G046100	LRR and NB-ARC domain disease resistance protein
Glyma.20G050700	disease resistance protein (TIR-NBS-LRR class)
Glyma.20G206200	disease resistance protein (TIR-NBS-LRR class)
Glyma.20G225200	Chitinase / Hevein / PR-4 / Wheatwin2
Glyma.20G178800	MLO-like protein 12-like [Glycine max]
Glyma.20G193500	disease resistance protein
Glyma.20G081900	Calcium-dependent lipid-binding (CaLB domain) family protein
Glyma.20G050600	NA
Glyma.20G042400	disease resistance protein
Glyma.20G046200	LRR and NB-ARC domain disease resistance protein
Glyma.20G193300	disease resistance protein
Glyma.20G072500	ATP-binding/protein serine/threonine kinase [Glycine max]
Glyma.20G041300	disease resistance protein
Glyma.U032700	NA
Glyma.U032400	NA
Glyma.U004900	NA
Glyma.U008300	NA
Glyma.U008800	LRR and NB-ARC domain disease resistance protein
Glyma.U008900	disease resistance protein
Glyma.U035700	NA
Glyma.U035400	NA
Glyma.U043800	NA
